# Supplementary material for: Metagenomic evaluation, antimicrobial activities, and immune stimulation of probiotics from dietary supplements and dairy products
Source: Sci Rep. 2025 Apr 4;15:11537. doi: 10.1038/s41598-025-95664-w (PMC11971409; doi:10.1038/s41598-025-95664-w)
Supplement: Supplementary file 2 — Supplementary Material 2 [file 41598_2025_95664_MOESM2_ESM.xlsx]

## Sheet: Supplementary Data 1
Supplementary Data 1 Composition of microorganisms labeled on the product and percentage abundance of microorganisms identified by metagenomic analysis
Product code	Microorganism	Number of microorganism on product label (CFU)		% Microorganism				Bacteria isolated in this study
	shown on product label			Genus level		Species		Yes/No or * Not label but found in product	Microbial code
				Shown on product label	Identified by metagenomic	Shown on product label	Identified by metagenomic
P01	B. animalis subsp. Lactis	6.28	billion	32.5	20.5	31.4	19.6	No	-
	B. bifidum	0.225	billion			1.1	0.4	No	-
	L. acidophilus	13.5	billion	67.5	46	67.5	40	Yes	P01.1.1-P01.1.6
								* L. plantarun	P01.2
P02	L. plantarum	0.5	billion	100	38.4	50	3.5	Yes	P02.1
	L. paracasei	0.5	billion			50	8.3	Yes	P02.2
P03	L. plantarum	10	billion	100	79.5	100	72.7	Yes	P03.1
P04	L. acidophilus	20	billion	50	40.2	40	30.5	Yes	P04.1
	L. casei	1.25	billion			2.5	0.2	No	-
	L. paracasei subsp. paracasei	1	billion			2	0.1	Yes	P04.2
	L. plantarum	1	billion			2	0.1	No	-
	L. salivarius subsp. salivarius	1	billion			2	0.3	Yes	P04.3
	L. rhamnosus	0.5	billion			1	0.5	No	-
	L. delbrueckii subsp. bularicus	0.25	billion			0.5	2.6	No	-
	B. animalis subsp. lactis	20	billion	50	26.8	40	17.7	Yes	P04.401-P04.4.6
	B. breve	2.5	billion			5	0.2	No	-
	B. longum	2.5	billion			5	8	No	-
P05	L. rhamnosus	8	billion	80.4	52.9	34.8	12.3	Yes	P05.1.1- P05.1.9
	L. salivarius	3	billion			13	8.3	Yes	P05.2
	L. gasseri	2	billion			8.7	5.7	Yes	P05.3
	L. paracasei	1.8	billion			7.8	0.4	Yes	P05.4
	L. plantarum	1.7	billion			7.4	1.2	Yes	P05.5
	L. fermentum	1	billion			4.3	3.3	Yes	P05.6
	L. reuteri	1	billion			4.3	3.6	Yes	P05.7
	B. animalis subsp. lactis	3	billion	16.5	21.2	13	6	Yes	P05.8.1- P05.8.6
	B. longum	0.3	billion			1.3	13.9	No	-
	B. breve	0.5	billion			2.2	0.3	No	-
	S. thermophilus	0.7	billion	3	2.3	3	1.7	No	-
P06	L. acidophilus	1	billion	99	60.3	1	0.5	No	-
	L. plantarum	10	billion			10	3.1	Yes	P06.1
	L. paracasei	87	billion			87	3.9	Yes	P06.2
	L. rhamnosus	1	billion			1	27.2	No	-
	B. longum	0.5	billion	0.5	5.6	0.5	5.3	No	-
	S. cerevisiae	0.5	billion	0.5	<0.1	0.5	< 0.1	No	-
P07	B. animalis subsp. lactis	16	billion	53.3	34.2	53.3	33.6	No	-
	L. acidophilus	14	billion	46.7	35.5	46.7	30.9	Yes	P07.1
								L. rhanosus	P07.2
								L. plantarum	P07.3
								L. paracasei	P07.4
P08	L. acidophilus	-		NA	16.9	NA	8.4	No	-
	L. casei	-				NA	2.1	No	-
	L. lactis	-		NA	1.4	NA	0.1	No	-
	B. bifidum	-		NA	6.9	NA	6.7	No	-
	B. longum	-				NA	< 0.1	No	-
	B. longum subsp. infantis	-							-
								E. faecium	P08.1
								L. paracasei	P08.2
								L. plantarum	P08.3
P09	B. longum	1.95	billion	100	93.9	100	39.1	Yes	P09.1
P10	Saccharomyces boulardii	-		100	33.5	100	33.1	Yes	P10.1
P11	B. longum	4	billion	100	93.6	100	38.4	Yes	P11.1
								S. cerevisiae	P11.2
P12	B. animalis subsp. lactis	2	billion	66.7	55.5	66.7	34.6	No	-
	L. acidophilus	1	billion	33.3	39	33.3	15.3	No	-
								S. cerevisiae	P12.1
								B. longum	P12.2
P13	L. reuteri	0.1	billion	100	93.9	100	0.2	Yes	P13.1
Y01	S. thermophilus	-		NA	76	NA	65.8	No	-
	L. acidophilus	-		NA	3.1	NA	2.9	No	-
	Bifidobacterium	-		NA	0.5	NA	0.5	No	-
								L. rhamnosus	Y01.1
								L. paracasei	Y01.2
								L. plantarum	Y01.3
Y02	L. delbrueckii subsp. bulgaricus	-		NA	5.3	NA	5.1	No
	S. thermophilus	-		NA	71.1	NA	59.4	No
								L. paracasei	Y02.1
								L. rhamnosus	Y02.2
Y03	B. animalis subsp. lactis	-		NA	1	NA	0.9	No	-
	L. acidophilus	-		NA	3.7	NA	1.9	Yes	Y03.1
	L. delbrueckii subsp. bulgaricus	-				NA	1.4	No	-
	S. thermophilus	-		NA	70.5	NA	58.3	No	-
								L. rhamnosus	Y03.2
								L. plantarum	Y03.3
Y04	L. delbrueckii subsp. bulgaricus	-		NA	19.9	NA	14.2	Yes	Y04.1
	S. thermophilus	-		NA	70.9	NA	28.6	Yes	Y04.2
Y05	L. paracasei	-		100	89.4	100	1.5	ND	-
Y06	L. delbrueckii subsp. bulgaricus	-		NA	48.1	NA	37.3	ND	-
	L. paracasei	-				NA	< 0.1	ND	-
	S. thermophilus	-		NA	44.3	NA	17	ND	-
Y07	L. paracasei	9	billion	100	95.2	100	1.7	ND	-
Y08	L. paracasei	-		100	88.9	100	1.6	ND	-
Y09	L. casei	8	billion	100	92.1	100	0	ND	-
Y10	Bifidobacterium species	-		NA	0.7	NA	0.7	ND	-
	L. acidophilus	-		NA	1.4	NA	0.4	ND	-
	L. delbrueckii subsp. bulgaricus	-				NA	0.2	ND	-
	S. thermophilus	-		NA	87.5	NA	38.1	ND	-
Y11	S. thermophilus	-		NA	83.4	NA	36.6	ND	-
	L. delbrueckii subsp. bulgaricus	-		NA	2.1	NA	0.6	ND	-
Y12	S. thermophilus	-		NA	76.2	NA	31.8	ND	-
	L. delbrueckii subsp. bulgaricus	-		NA	7	NA	4.5	ND	-
	B. animalis subsp. lactis	-		NA	6.5	NA	3.9	ND	-
Y13	S. thermophilus	-		NA	82.7	NA	34.7	ND	-
	L. delbrueckii subsp. bulgaricus	-		NA	4.7	NA	0.2	ND	-
	L. acidophilus	-				NA	1.6	ND	-
	Bifidobacterium	-		NA	0.5	NA	0.5	ND	-
Y14	L. delbrueckii subsp. bulgaricus	-		NA	3.4	NA	0.4	ND	-
	S. thermophilus	-		NA	84.9	NA	35.9	ND	-
Y15	L. delbrueckii subsp. bulgaricus	-		NA	0.4	NA	0.2	No	-
	S. thermophilus	-		NA	90.1	NA	40.5	No	-
								E. gallinarum	Y15.1
Y16	B. animalis subsp. lactis	-		NA	0.3	NA	0.1	ND	-
	L. acidophilus	-		NA	2.7	NA	0.3	ND	-
	L. paracasei	-				NA	< 0.1	ND	-
	L. delbrueckii subsp. bulgaricus	-				NA	0.3	ND	-
	S. thermophilus	-		NA	86.2	NA	38.2	ND	-
Y17	L. delbrueckii subsp. bulgaricus	-		NA	13.4	NA	9.5	ND	-
	S. thermophilus	-		NA	77.1	NA	32.3	ND	-
Y18	S. thermophilus	-		NA	75.9	NA	32.6	Yes	Y18.1
	L. delbrueckii subsp. bulgaricus	-		NA	10.3	NA	0.5	No	-
	L. acidophilus	-				NA	3.4	Yes	Y18.2
	L. casei	-				NA	0	No	-
	Bifidobacterium	-		NA	3.7	NA	3.7	No	-
Y19	L. delbrueckii subsp. bulgaricus	-		NA	0.1	NA	< 0.1	ND	-
	S. thermophilus	-		NA	90.6	NA	39.9	ND	-
Y20	S. thermophilus	-		NA	87.1	NA	37.9	Yes	Y20.1
	B. animalis subsp. lactis	-		NA	0.2	NA	0.1	No
	L. acidophilus	-		NA	2.2	NA	0.5	No
	L. delbrueckii subsp. bulgaricus	-				NA	0.5	No
								L. reuteri	Y20.2
Y21	L. delbrueckii subsp. bulgaricus	-		NA	20.2	NA	16.1	No
	S. thermophilus	-		NA	69.3	NA	24.3	No
								L. reuteri	Y21.1
								B. licheniformis	Y21.2
Y22	S. thermophilus	-		NA	90.1	NA	36.7	ND	-
	L. delbrueckii subsp. bulgaricus	-		NA	0.1	NA	<0.1	ND	-
Y23	S. thermophilus	-		NA	50.5	NA	19.6	ND	-
	L. delbrueckii subsp. bulgaricus	-		NA	40.5	NA	32.1	ND	-
Y24	-	-		NA	NA	NA	NA	ND	-
Y25	L. casei	-		100	92.5	100	< 0.1	ND	-
-, No information; NA, not applicable; ND, not determined
P, Dietary supplement product; Y, yogurt

## Sheet: Supplementary Data 2
Supplementary Data 2 Top10 microorganism classification identified by metagenomic analysis
Product code	Microorganism classification by metagenomic							%hits	Present in the label	Bacteria Isolated in this study
	Kingdom	Phylum	Class	Order	Family	Genus	Species
P01	Bacteria	Firmicutes	Bacilli	Lactobacillales	Lactobacillaceae	Lactobacillus	acidophilus	39.999	Yes	Yes
	Bacteria	Actinobacteria	Actinobacteria	Bifidobacteriales	Bifidobacteriaceae	Bifidobacterium	animalis	19.605	Yes	No
	Bacteria	Firmicutes	Bacilli	Lactobacillales	Lactobacillaceae	Lactobacillus	crispatus	19.47	No	No
	Bacteria	Firmicutes	Bacilli	Lactobacillales	Lactobacillaceae	Lactobacillus		6.001	Yes	Yes
	Bacteria	Firmicutes	Bacilli	Lactobacillales	Lactobacillaceae	Lactobacillus	jensenii	5.004	No	No
	Bacteria	Firmicutes	Bacilli	Lactobacillales	Lactobacillaceae	Lactobacillus	ultunensis	2.449	No	No
	Bacteria	Actinobacteria	Actinobacteria	Bifidobacteriales	Bifidobacteriaceae	Bifidobacterium	choerinum	0.96	No	No
	Bacteria	Actinobacteria	Actinobacteria	Bifidobacteriales	Bifidobacteriaceae	Bifidobacterium	pseudolongum	0.918	No	No
	Bacteria	Actinobacteria	Actinobacteria	Bifidobacteriales	Bifidobacteriaceae	Bifidobacterium	thermophilum	0.839	No	No
	Bacteria	Firmicutes	Bacilli	Lactobacillales	Lactobacillaceae	Lactobacillus	gallinarum	0.452	No	No
P02	Bacteria	Firmicutes	Bacilli	Lactobacillales	Lactobacillaceae	Lactobacillus	rhamnosus	33.629	No	No
	Bacteria	Firmicutes	Bacilli	Lactobacillales	Lactobacillaceae	Lactobacillus		26.635	Yes	No
	Bacteria	Firmicutes	Bacilli	Lactobacillales	Lactobacillaceae	Lactobacillus	casei	14.585	No	No
	Bacteria	Firmicutes	Bacilli	Lactobacillales	Lactobacillaceae	Lactobacillus	paracasei	8.299	Yes	Yes
	Bacteria	Firmicutes	Bacilli	Lactobacillales	Lactobacillaceae	Lactobacillus	plantarum	3.453	Yes	Yes
	Bacteria	Firmicutes	Bacilli	Lactobacillales	Lactobacillaceae	Lactobacillus	manihotivorans	2.198	No	No
	Bacteria	Firmicutes	Bacilli	Lactobacillales	Lactobacillaceae	Lactobacillus	parakefiri	1.578	No	No
	Bacteria	Firmicutes	Bacilli	Lactobacillales	Lactobacillaceae	Lactobacillus	brantae	1.333	No	No
	Bacteria	Firmicutes	Bacilli	Lactobacillales	Lactobacillaceae	Lactobacillus	zeae	0.844	No	No
	Bacteria	Firmicutes	Bacilli	Lactobacillales	Lactobacillaceae			0.551	No	No
P03	Bacteria	Firmicutes	Bacilli	Lactobacillales	Lactobacillaceae	Lactobacillus	plantarum	72.66	Yes	Yes
	Bacteria	Firmicutes	Bacilli	Lactobacillales	Lactobacillaceae	Lactobacillus	pentosus	12.242	No	No
	Bacteria	Firmicutes	Bacilli	Lactobacillales	Lactobacillaceae	Lactobacillus		6.868	Yes	No
	Bacteria	Firmicutes	Bacilli	Lactobacillales	Lactobacillaceae	Lactobacillus	japonicus	3.394	No	No
	Bacteria	Firmicutes	Bacilli	Lactobacillales	Lactobacillaceae	Pediococcus	argentinicus	0.769	No	No
	Bacteria	Firmicutes	Bacilli	Lactobacillales	Lactobacillaceae	Lactobacillus	parabrevis	0.578	No	No
	Bacteria	Firmicutes	Bacilli	Lactobacillales	Lactobacillaceae			0.573	No	No
	Bacteria	Firmicutes	Bacilli	Lactobacillales	Lactobacillaceae	Lactobacillus	fabifermentans	0.204	No	No
	Bacteria	Firmicutes	Bacilli	Lactobacillales	Lactobacillaceae	Lactobacillus	parakefiri	0.2	No	No
	Bacteria	Firmicutes	Bacilli	Lactobacillales	Lactobacillaceae	Lactobacillus	paraplantarum	0.162	No	No
P04	Bacteria	Firmicutes	Bacilli	Lactobacillales	Lactobacillaceae	Lactobacillus	acidophilus	30.544	Yes	Yes
	Bacteria	Actinobacteria	Actinobacteria	Bifidobacteriales	Bifidobacteriaceae	Bifidobacterium	animalis	17.713	Yes	Yes
	Bacteria	Firmicutes	Bacilli	Lactobacillales	Lactobacillaceae	Lactobacillus	crispatus	14.817	No	No
	Bacteria	Actinobacteria	Actinobacteria	Bifidobacteriales	Bifidobacteriaceae	Bifidobacterium	longum	7.989	Yes	No
	Bacteria	Firmicutes	Bacilli	Lactobacillales	Lactobacillaceae	Lactobacillus		6.007	Yes	Yes
	Bacteria	Firmicutes	Bacilli	Lactobacillales	Lactobacillaceae	Lactobacillus	jensenii	3.289	No	No
	Bacteria	Firmicutes	Bacilli	Lactobacillales	Lactobacillaceae	Lactobacillus	delbrueckii	2.569	Yes	No
	Bacteria	Firmicutes	Bacilli	Lactobacillales	Lactobacillaceae	Lactobacillus	ultunensis	2.299	No	No
	Bacteria	Actinobacteria	Actinobacteria	Bifidobacteriales	Bifidobacteriaceae	Bifidobacterium	choerinum	1.586	No	No
	Bacteria	Actinobacteria	Actinobacteria	Bifidobacteriales	Bifidobacteriaceae	Bifidobacterium	pseudolongum	1.335	No	No
P05	Bacteria	Firmicutes	Bacilli	Lactobacillales	Lactobacillaceae	Lactobacillus		18.081	Yes	Yes
	Bacteria	Actinobacteria	Actinobacteria	Bifidobacteriales	Bifidobacteriaceae	Bifidobacterium	longum	13.88	Yes	No
	Bacteria	Firmicutes	Bacilli	Lactobacillales	Lactobacillaceae	Lactobacillus	rhamnosus	12.323	Yes	Yes
	Bacteria	Firmicutes	Bacilli	Lactobacillales	Lactobacillaceae	Lactobacillus	salivarius	8.309	Yes	Yes
	Bacteria	Actinobacteria	Actinobacteria	Bifidobacteriales	Bifidobacteriaceae	Bifidobacterium	animalis	5.959	Yes	Yes
	Bacteria	Firmicutes	Bacilli	Lactobacillales	Lactobacillaceae	Lactobacillus	gasseri	5.693	Yes	Yes
	Bacteria	Firmicutes	Bacilli	Lactobacillales	Lactobacillaceae	Lactobacillus	reuteri	3.555	Yes	Yes
	Bacteria	Firmicutes	Bacilli	Lactobacillales	Lactobacillaceae	Lactobacillus	fermentum	3.293	Yes	Yes
	Bacteria	Firmicutes	Bacilli	Lactobacillales	Streptococcaceae	Streptococcus	thermophilus	1.684	Yes	No
	Bacteria	Actinobacteria	Actinobacteria	Bifidobacteriales	Bifidobacteriaceae	Bifidobacterium	choerinum	1.515	No	No
P06	Bacteria	Firmicutes	Bacilli	Lactobacillales	Lactobacillaceae	Lactobacillus	rhamnosus	27.206	Yes	No
	Bacteria	Firmicutes	Bacilli	Lactobacillales	Lactobacillaceae	Lactobacillus		25.672	Yes	Yes
	Bacteria	Firmicutes	Bacilli	Lactobacillales	Lactobacillaceae	Lactobacillus	casei	23.33	No	No
	Bacteria	Actinobacteria	Actinobacteria	Bifidobacteriales	Bifidobacteriaceae	Bifidobacterium	longum	5.309	Yes	No
	Bacteria	Firmicutes	Bacilli	Lactobacillales	Lactobacillaceae	Lactobacillus	paracasei	3.86	Yes	Yes
	Bacteria	Firmicutes	Bacilli	Lactobacillales	Lactobacillaceae	Lactobacillus	plantarum	3.134	Yes	Yes
	Bacteria	Firmicutes	Bacilli	Lactobacillales	Lactobacillaceae	Lactobacillus	manihotivorans	1.623	No	No
	Bacteria	Firmicutes	Bacilli	Lactobacillales	Lactobacillaceae	Lactobacillus	parakefiri	1.212	No	No
	Bacteria	Firmicutes	Bacilli	Lactobacillales	Lactobacillaceae	Lactobacillus	zeae	0.752	No	No
	Bacteria	Firmicutes	Bacilli	Lactobacillales	Lactobacillaceae	Lactobacillus	brantae	0.52	No	No
P07	Bacteria	Actinobacteria	Actinobacteria	Bifidobacteriales	Bifidobacteriaceae	Bifidobacterium	animalis	33.61	Yes	No
	Bacteria	Firmicutes	Bacilli	Lactobacillales	Lactobacillaceae	Lactobacillus	acidophilus	30.871	Yes	Yes
	Bacteria	Firmicutes	Bacilli	Lactobacillales	Lactobacillaceae	Lactobacillus	crispatus	15.77	No	No
	Bacteria	Firmicutes	Bacilli	Lactobacillales	Lactobacillaceae	Lactobacillus		4.582	Yes	Yes
	Bacteria	Firmicutes	Bacilli	Lactobacillales	Lactobacillaceae	Lactobacillus	jensenii	3.659	No	No
	Bacteria	Firmicutes	Bacilli	Lactobacillales	Lactobacillaceae	Lactobacillus	ultunensis	1.944	No	No
	Bacteria	Actinobacteria	Actinobacteria	Bifidobacteriales	Bifidobacteriaceae	Bifidobacterium	pseudolongum	1.851	No	No
	Bacteria	Actinobacteria	Actinobacteria	Bifidobacteriales	Bifidobacteriaceae	Bifidobacterium	choerinum	1.39	No	No
	Bacteria	Actinobacteria	Actinobacteria	Bifidobacteriales	Bifidobacteriaceae	Bifidobacterium	thermophilum	1.169	No	No
	Bacteria	Actinobacteria	Actinobacteria	Bifidobacteriales	Bifidobacteriaceae	Bifidobacterium		0.595	Yes	No
P08	Bacteria	Firmicutes	Bacilli	Lactobacillales	Enterococcaceae	Enterococcus		15.666	No	Yes
	Bacteria	Firmicutes	Bacilli	Lactobacillales	Lactobacillaceae	Lactobacillus	helveticus	11.144	No	No
	Bacteria	Firmicutes	Bacilli	Lactobacillales	Lactobacillaceae	Lactobacillus	acidophilus	8.396	Yes	No
	Bacteria	Actinobacteria	Actinobacteria	Bifidobacteriales	Bifidobacteriaceae	Bifidobacterium	animalis	7.411	No	No
	Bacteria	Actinobacteria	Actinobacteria	Bifidobacteriales	Bifidobacteriaceae	Bifidobacterium	bifidum	6.662	Yes	No
	Bacteria	Firmicutes	Bacilli	Lactobacillales	Lactobacillaceae	Lactobacillus		6.414	Yes	No
	Bacteria	Firmicutes	Bacilli	Lactobacillales	Enterococcaceae	Enterococcus	faecium	5.608	No	Yes
	Bacteria	Firmicutes	Bacilli	Lactobacillales	Lactobacillaceae	Lactobacillus	plantarum	5.354	No	Yes
	Bacteria	Firmicutes	Bacilli	Lactobacillales	Lactobacillaceae	Lactobacillus	rhamnosus	4.932	No	No
	Bacteria	Firmicutes	Bacilli	Lactobacillales	Enterococcaceae	Enterococcus	durans	3.266	No	No
P09	Bacteria	Actinobacteria	Actinobacteria	Bifidobacteriales	Bifidobacteriaceae	Bifidobacterium		54.757	Yes	Yes
	Bacteria	Actinobacteria	Actinobacteria	Bifidobacteriales	Bifidobacteriaceae	Bifidobacterium	longum	39.116	Yes	Yes
	Bacteria	Actinobacteria	Actinobacteria	Bifidobacteriales	Bifidobacteriaceae	Bifidobacterium	adolescentis	0.358	No	No
	Bacteria	Actinobacteria	Actinobacteria	Bifidobacteriales	Bifidobacteriaceae	Bifidobacterium	saguini	0.144	No	No
	Bacteria	Actinobacteria	Actinobacteria	Bifidobacteriales	Bifidobacteriaceae	Bifidobacterium	boum	0.106	No	No
	Bacteria	Firmicutes	Bacilli	Lactobacillales	Streptococcaceae	Streptococcus		0.044	No	No
	Bacteria	Firmicutes	Bacilli	Lactobacillales	Lactobacillaceae	Lactobacillus		0.041	No	No
	Bacteria	Actinobacteria	Actinobacteria	Bifidobacteriales	Bifidobacteriaceae	Bifidobacterium	reuteri	0.033	No	No
	Bacteria	Actinobacteria	Actinobacteria	Bifidobacteriales	Bifidobacteriaceae			0.032	No	No
	Bacteria	Actinobacteria	Actinobacteria	Actinomycetales	Microbacteriaceae			0.028	No	No
P10	Fungi	Ascomycota	Saccharomycetes	Saccharomycetales	Saccharomycetaceae	Saccharomyces	cerevisiae	33.136	Yes	Yes
	Fungi	Ascomycota						17.021	No	No
	Fungi	Ascomycota	Saccharomycetes	Saccharomycetales	Saccharomycetaceae	Saccharomyces	eubayanus	1.437	No	No
	Fungi	Ascomycota	Saccharomycetes	Saccharomycetales	Saccharomycetaceae	Saccharomyces		0.386	Yes	Yes
	Fungi	Ascomycota	Dothideomycetes	Capnodiales	Teratosphaeriaceae	Acidomyces	acidothermus	0.243	No	No
	Bacteria	Planctomycetes	Planctomycetia	Planctomycetales	Planctomycetaceae			0.067	No	No
	Bacteria	Firmicutes	Bacilli	Lactobacillales	Lactobacillaceae	Lactobacillus		0.064	No	No
	Fungi	Ascomycota	Sordariomycetes	Glomerellales	Plectosphaerellaceae	Plectosphaerella	unidentified	0.054	No	No
	Bacteria	Firmicutes	Bacilli	Lactobacillales	Streptococcaceae	Streptococcus		0.052	No	No
	Bacteria	Actinobacteria	Actinobacteria	Bifidobacteriales	Bifidobacteriaceae	Bifidobacterium		0.033	No	No
P11	Bacteria	Actinobacteria	Actinobacteria	Bifidobacteriales	Bifidobacteriaceae	Bifidobacterium		55.239	Yes	Yes
	Bacteria	Actinobacteria	Actinobacteria	Bifidobacteriales	Bifidobacteriaceae	Bifidobacterium	longum	38.376	Yes	Yes
	Bacteria	Firmicutes	Bacilli	Lactobacillales	Streptococcaceae	Lactococcus		0.66	No	No
	Bacteria	Actinobacteria	Actinobacteria	Bifidobacteriales	Bifidobacteriaceae	Bifidobacterium	adolescentis	0.358	No	No
	Bacteria	Actinobacteria	Actinobacteria	Bifidobacteriales	Bifidobacteriaceae	Bifidobacterium	saguini	0.139	No	No
	Bacteria	Actinobacteria	Actinobacteria	Bifidobacteriales	Bifidobacteriaceae	Bifidobacterium	boum	0.115	No	No
	Bacteria	Firmicutes	Bacilli	Lactobacillales	Lactobacillaceae	Lactobacillus		0.059	No	No
	Bacteria	Actinobacteria	Actinobacteria					0.047	No	No
	Bacteria	Firmicutes	Bacilli	Lactobacillales	Streptococcaceae	Streptococcus		0.039	No	No
	Bacteria	Actinobacteria	Actinobacteria	Bifidobacteriales	Bifidobacteriaceae	Bifidobacterium	reuteri	0.038	No	No
P12	Bacteria	Actinobacteria	Actinobacteria	Bifidobacteriales	Bifidobacteriaceae	Bifidobacterium	animalis	34.625	Yes	No
	Bacteria	Firmicutes	Bacilli	Lactobacillales	Lactobacillaceae	Lactobacillus		23.675	Yes	Yes
	Bacteria	Actinobacteria	Actinobacteria	Bifidobacteriales	Bifidobacteriaceae	Bifidobacterium		20.884	Yes	Yes
	Bacteria	Firmicutes	Bacilli	Lactobacillales	Lactobacillaceae	Lactobacillus	acidophilus	15.31	Yes	Yes
	Bacteria	Firmicutes	Bacilli	Lactobacillales	Lactobacillaceae	Lactobacillus	crispatus	1.292	No	No
	Bacteria	Firmicutes	Bacilli	Lactobacillales	Streptococcaceae	Streptococcus		0.055	No	No
	Bacteria	Firmicutes	Bacilli	Lactobacillales	Lactobacillaceae	Lactobacillus	kalixensis	0.052	No	No
	Bacteria	Firmicutes	Bacilli	Lactobacillales	Lactobacillaceae	Lactobacillus	hamsteri	0.04	No	No
	Bacteria	Actinobacteria	Actinobacteria	Actinomycetales	Microbacteriaceae			0.019	No	No
	Bacteria	Firmicutes	Bacilli	Lactobacillales	Lactobacillaceae	Lactobacillus	helveticus	0.018	No	No
P13	Bacteria	Firmicutes	Bacilli	Lactobacillales	Lactobacillaceae	Lactobacillus		93.65	Yes	Yes
	Bacteria	Firmicutes	Bacilli	Lactobacillales	Lactobacillaceae	Lactobacillus	vaginalis	0.547	No	No
	Bacteria	Firmicutes	Bacilli	Lactobacillales	Lactobacillaceae	Lactobacillus	pontis	0.223	No	No
	Bacteria	Firmicutes	Bacilli	Lactobacillales	Lactobacillaceae	Lactobacillus	mucosae	0.207	No	No
	Bacteria	Firmicutes	Bacilli	Lactobacillales	Lactobacillaceae	Lactobacillus	reuteri	0.206	Yes	Yes
	Bacteria	Firmicutes	Bacilli	Lactobacillales	Lactobacillaceae	Lactobacillus	frumenti	0.134	No	No
	Bacteria	Firmicutes	Bacilli	Lactobacillales	Streptococcaceae	Streptococcus		0.125	No	No
	Bacteria	Firmicutes	Bacilli	Lactobacillales	Lactobacillaceae	Lactobacillus	saniviri	0.113	No	No
	Bacteria	Firmicutes	Bacilli	Lactobacillales	Lactobacillaceae	Pediococcus		0.105	No	No
	Bacteria	Firmicutes	Bacilli	Lactobacillales	Lactobacillaceae	Lactobacillus	psittaci	0.096	No	No
Y01	Bacteria	Firmicutes	Bacilli	Lactobacillales	Streptococcaceae	Streptococcus	thermophilus	65.812	Yes	No
	Bacteria	Firmicutes	Bacilli	Lactobacillales	Streptococcaceae	Streptococcus		10.19	Yes	No
	Bacteria	Firmicutes	Bacilli	Lactobacillales	Streptococcaceae	Streptococcus	vestibularis	8.753	No	No
	Bacteria	Firmicutes	Bacilli	Lactobacillales	Lactobacillaceae	Lactobacillus	acidophilus	2.853	Yes	No
	Bacteria	Firmicutes	Bacilli	Lactobacillales	Streptococcaceae	Streptococcus	fryi	2.299	No	No
	Bacteria	Firmicutes	Bacilli	Lactobacillales	Streptococcaceae	Streptococcus	gallinaceus	1.144	No	No
	Bacteria	Firmicutes	Bacilli	Bacillales	Bacillaceae	Bacillus	marisflavi	0.938	No	No
	Bacteria	Firmicutes	Bacilli					0.792	No	No
	Bacteria	Firmicutes	Bacilli	Lactobacillales	Lactobacillaceae	Lactobacillus	crispatus	0.765	No	No
	Bacteria	Firmicutes	Bacilli	Lactobacillales	Lactobacillaceae	Lactobacillus	gallinarum	0.653	No	No
Y02	Bacteria	Firmicutes	Bacilli	Lactobacillales	Streptococcaceae	Streptococcus	thermophilus	59.443	Yes	No
	Bacteria	Firmicutes	Bacilli	Lactobacillales	Streptococcaceae	Streptococcus		11.698	Yes	No
	Bacteria	Firmicutes	Bacilli	Lactobacillales	Streptococcaceae	Streptococcus	vestibularis	9.674	No	No
	Bacteria	Firmicutes	Bacilli	Lactobacillales	Lactobacillaceae	Lactobacillus	delbrueckii	5.106	Yes	No
	Bacteria	Firmicutes	Bacilli	Lactobacillales	Streptococcaceae	Streptococcus	fryi	3.144	No	No
	Bacteria	Firmicutes	Bacilli	Lactobacillales	Streptococcaceae	Streptococcus	gallinaceus	1.982	No	No
	Bacteria	Firmicutes	Bacilli	Lactobacillales	Lactobacillaceae	Lactobacillus	equicursoris	1.496	No	No
	Bacteria	Firmicutes	Bacilli	Bacillales	Bacillaceae	Bacillus	marisflavi	0.827	No	No
	Bacteria	Firmicutes	Bacilli					0.71	No	No
	Bacteria	Firmicutes	Bacilli	Lactobacillales	Streptococcaceae	Streptococcus	infantis	0.473	No	No
Y03	Bacteria	Firmicutes	Bacilli	Lactobacillales	Streptococcaceae	Streptococcus	thermophilus	58.296	Yes	No
	Bacteria	Firmicutes	Bacilli	Lactobacillales	Streptococcaceae	Streptococcus		12.175	Yes	No
	Bacteria	Firmicutes	Bacilli	Lactobacillales	Streptococcaceae	Streptococcus	vestibularis	9.354	No	No
	Bacteria	Firmicutes	Bacilli	Lactobacillales	Streptococcaceae	Streptococcus	fryi	3.382	No	No
	Bacteria	Firmicutes	Bacilli	Lactobacillales	Streptococcaceae	Streptococcus	gallinaceus	2.075	No	No
	Bacteria	Firmicutes	Bacilli	Lactobacillales	Lactobacillaceae	Lactobacillus	acidophilus	1.903	Yes	Yes
	Bacteria	Firmicutes	Bacilli	Bacillales	Bacillaceae	Bacillus	marisflavi	1.46	No	No
	Bacteria	Firmicutes	Bacilli	Lactobacillales	Lactobacillaceae	Lactobacillus	delbrueckii	1.445	Yes	No
	Bacteria	Firmicutes	Bacilli					0.991	No	No
	Bacteria	Actinobacteria	Actinobacteria	Bifidobacteriales	Bifidobacteriaceae	Bifidobacterium	animalis	0.914	Yes	No
Y04	Bacteria	Firmicutes	Bacilli	Lactobacillales	Streptococcaceae	Streptococcus		42.297	Yes	Yes
	Bacteria	Firmicutes	Bacilli	Lactobacillales	Streptococcaceae	Streptococcus	salivarius	28.612	Yes	Yes
	Bacteria	Firmicutes	Bacilli	Lactobacillales	Lactobacillaceae	Lactobacillus	delbrueckii	14.173	Yes	Yes
	Bacteria	Firmicutes	Bacilli	Lactobacillales	Lactobacillaceae	Lactobacillus		5.686	Yes	Yes
	Bacteria	Firmicutes	Bacilli					4.589	No	No
	Bacteria	Firmicutes	Bacilli	Lactobacillales				0.12	No	No
	Bacteria	Firmicutes	Bacilli	Lactobacillales	Lactobacillaceae	Pediococcus		0.074	No	No
	Bacteria	Firmicutes	Bacilli	Lactobacillales	Streptococcaceae	Streptococcus	danieliae	0.072	No	No
	Bacteria	Firmicutes	Bacilli	Lactobacillales	Streptococcaceae			0.06	No	No
	Bacteria	Firmicutes	Bacilli	Lactobacillales	Lactobacillaceae	Lactobacillus	helveticus	0.053	No	No
Y05	Bacteria	Firmicutes	Bacilli	Lactobacillales	Lactobacillaceae	Lactobacillus		87.854	Yes	ND
	Bacteria	Firmicutes	Bacilli	Lactobacillales	Streptococcaceae	Streptococcus		3.113	No
	Bacteria	Firmicutes	Bacilli	Lactobacillales	Streptococcaceae	Streptococcus	salivarius	1.654	No
	Bacteria	Firmicutes	Bacilli	Lactobacillales	Lactobacillaceae	Lactobacillus	paracasei	1.499	Yes
	Bacteria	Firmicutes	Bacilli					0.214	No
	Bacteria	Firmicutes	Bacilli	Lactobacillales	Lactobacillaceae	Lactobacillus	rhamnosus	0.078	No
	Bacteria	Firmicutes	Bacilli	Lactobacillales	Streptococcaceae	Streptococcus	massiliensis	0.059	No
	Bacteria	Firmicutes	Bacilli	Lactobacillales	Lactobacillaceae	Pediococcus		0.051	No
	Bacteria	Firmicutes	Bacilli	Lactobacillales				0.039	No
	Bacteria	Firmicutes	Bacilli	Lactobacillales	Lactobacillaceae	Lactobacillus	delbrueckii	0.028	No
Y06	Bacteria	Firmicutes	Bacilli	Lactobacillales	Lactobacillaceae	Lactobacillus	delbrueckii	37.31	Yes	ND
	Bacteria	Firmicutes	Bacilli	Lactobacillales	Streptococcaceae	Streptococcus		27.291	Yes
	Bacteria	Firmicutes	Bacilli	Lactobacillales	Streptococcaceae	Streptococcus	salivarius	17.011	Yes
	Bacteria	Firmicutes	Bacilli	Lactobacillales	Lactobacillaceae	Lactobacillus		10.776	Yes
	Bacteria	Firmicutes	Bacilli	Lactobacillales				0.158	No
	Bacteria	Firmicutes	Bacilli	Lactobacillales	Lactobacillaceae	Lactobacillus	helveticus	0.114	No
	Bacteria	Firmicutes	Bacilli	Lactobacillales	Streptococcaceae	Streptococcus	danieliae	0.107	No
	Bacteria	Firmicutes	Bacilli	Lactobacillales	Lactobacillaceae	Pediococcus		0.104	No
	Bacteria	Firmicutes	Bacilli	Bacillales	Bacillaceae	Bacillus		0.057	No
	Bacteria	Firmicutes	Bacilli	Lactobacillales	Streptococcaceae			0.048	No
Y07	Bacteria	Firmicutes	Bacilli	Lactobacillales	Lactobacillaceae	Lactobacillus		93.497	Yes	ND
	Bacteria	Firmicutes	Bacilli	Lactobacillales	Lactobacillaceae	Lactobacillus	paracasei	1.68	Yes
	Bacteria	Firmicutes	Bacilli	Lactobacillales	Lactobacillaceae	Lactobacillus	malefermentans	0.507	No
	Bacteria	Firmicutes	Bacilli	Lactobacillales	Streptococcaceae	Streptococcus		0.089	No
	Bacteria	Firmicutes	Bacilli	Lactobacillales	Lactobacillaceae	Lactobacillus	rhamnosus	0.068	No
	Bacteria	Actinobacteria	Actinobacteria	Bifidobacteriales	Bifidobacteriaceae	Bifidobacterium		0.05	No
	Bacteria	Firmicutes	Bacilli	Lactobacillales	Lactobacillaceae	Pediococcus		0.035	No
	Bacteria	Firmicutes	Bacilli	Lactobacillales	Streptococcaceae	Streptococcus	salivarius	0.025	No
	Bacteria	Firmicutes	Bacilli	Lactobacillales	Lactobacillaceae	Lactobacillus	brantae	0.025	No
	Bacteria	Firmicutes	Bacilli	Lactobacillales	Lactobacillaceae	Lactobacillus	manihotivorans	0.012	No
Y08	Bacteria	Firmicutes	Bacilli	Lactobacillales	Lactobacillaceae	Lactobacillus		87.285	Yes	ND
	Bacteria	Firmicutes	Bacilli	Lactobacillales	Streptococcaceae	Streptococcus		3.644	No
	Bacteria	Firmicutes	Bacilli	Lactobacillales	Streptococcaceae	Streptococcus	salivarius	1.856	No
	Bacteria	Firmicutes	Bacilli	Lactobacillales	Lactobacillaceae	Lactobacillus	paracasei	1.646	Yes
	Bacteria	Firmicutes	Bacilli					0.246	No
	Bacteria	Firmicutes	Bacilli	Lactobacillales	Lactobacillaceae	Lactobacillus	rhamnosus	0.072	No
	Bacteria	Firmicutes	Bacilli	Lactobacillales				0.043	No
	Bacteria	Firmicutes	Bacilli	Lactobacillales	Streptococcaceae	Streptococcus	massiliensis	0.043	No
	Bacteria	Firmicutes	Bacilli	Lactobacillales	Lactobacillaceae	Lactobacillus	brantae	0.027	No
	Bacteria	Firmicutes	Bacilli	Lactobacillales	Lactobacillaceae	Pediococcus		0.025	No
Y09	Bacteria	Firmicutes	Bacilli	Lactobacillales	Lactobacillaceae	Lactobacillus		92.132	Yes	ND
	Bacteria	Firmicutes	Bacilli	Lactobacillales	Lactobacillaceae	Lactobacillus	paracasei	1.788	No
	Bacteria	Firmicutes	Bacilli	Lactobacillales	Lactobacillaceae	Lactobacillus	malefermentans	0.555	No
	Bacteria	Firmicutes	Bacilli	Lactobacillales	Streptococcaceae	Streptococcus		0.107	No
	Bacteria	Firmicutes	Bacilli	Lactobacillales	Lactobacillaceae	Lactobacillus	rhamnosus	0.072	No
	Bacteria	Actinobacteria	Actinobacteria	Bifidobacteriales	Bifidobacteriaceae	Bifidobacterium		0.046	No
	Bacteria	Firmicutes	Bacilli	Lactobacillales	Lactobacillaceae	Pediococcus		0.03	No
	Bacteria	Firmicutes	Bacilli	Lactobacillales	Streptococcaceae	Streptococcus	salivarius	0.027	No
	Bacteria	Firmicutes	Bacilli	Lactobacillales	Lactobacillaceae	Lactobacillus	brantae	0.019	No
	Bacteria	Firmicutes	Bacilli	Lactobacillales	Lactobacillaceae	Lactobacillus	manihotivorans	0.016	No
Y10	Bacteria	Firmicutes	Bacilli	Lactobacillales	Streptococcaceae	Streptococcus		49.444	Yes	ND
	Bacteria	Firmicutes	Bacilli	Lactobacillales	Streptococcaceae	Streptococcus	salivarius	38.071	Yes
	Bacteria	Firmicutes	Bacilli					6.268	No
	Bacteria	Firmicutes	Bacilli	Lactobacillales	Lactobacillaceae	Lactobacillus		0.777	Yes
	Bacteria	Actinobacteria	Actinobacteria	Bifidobacteriales	Bifidobacteriaceae	Bifidobacterium	animalis	0.389	Yes
	Bacteria	Firmicutes	Bacilli	Lactobacillales	Lactobacillaceae	Lactobacillus	acidophilus	0.368	Yes
	Bacteria	Actinobacteria	Actinobacteria	Bifidobacteriales	Bifidobacteriaceae	Bifidobacterium		0.348	Yes
	Bacteria	Firmicutes	Bacilli	Lactobacillales	Lactobacillaceae	Lactobacillus	delbrueckii	0.207	Yes
	Bacteria	Firmicutes	Bacilli	Lactobacillales	Streptococcaceae			0.04	No
	Bacteria	Firmicutes	Bacilli	Bacillales	Bacillaceae	Bacillus		0.035	No
Y11	Bacteria	Firmicutes	Bacilli	Lactobacillales	Streptococcaceae	Streptococcus		46.81	Yes	ND
	Bacteria	Firmicutes	Bacilli	Lactobacillales	Streptococcaceae	Streptococcus	salivarius	36.629	Yes
	Bacteria	Firmicutes	Bacilli					6.794	No
	Bacteria	Firmicutes	Bacilli	Lactobacillales	Lactobacillaceae	Lactobacillus		1.485	Yes
	Bacteria	Actinobacteria	Actinobacteria	Bifidobacteriales	Bifidobacteriaceae	Bifidobacterium	animalis	1.346	No
	Bacteria	Actinobacteria	Actinobacteria	Bifidobacteriales	Bifidobacteriaceae	Bifidobacterium		1.056	No
	Bacteria	Firmicutes	Bacilli	Lactobacillales	Lactobacillaceae	Lactobacillus	acidophilus	0.543	No
	Bacteria	Firmicutes	Bacilli	Lactobacillales	Lactobacillaceae	Lactobacillus	delbrueckii	0.578	Yes
	Bacteria	Firmicutes	Bacilli	Lactobacillales	Streptococcaceae			0.074	No
	Bacteria	Firmicutes	Bacilli	Bacillales	Bacillaceae	Bacillus		0.064	No
Y12	Bacteria	Firmicutes	Bacilli	Lactobacillales	Streptococcaceae	Streptococcus		44.388	Yes	ND
	Bacteria	Firmicutes	Bacilli	Lactobacillales	Streptococcaceae	Streptococcus	salivarius	31.792	Yes
	Bacteria	Firmicutes	Bacilli					5.621	No
	Bacteria	Firmicutes	Bacilli	Lactobacillales	Lactobacillaceae	Lactobacillus	delbrueckii	4.487	Yes
	Bacteria	Actinobacteria	Actinobacteria	Bifidobacteriales	Bifidobacteriaceae	Bifidobacterium	animalis	2.489	Yes
	Bacteria	Actinobacteria	Actinobacteria	Bifidobacteriales	Bifidobacteriaceae	Bifidobacterium		2.572	Yes
	Bacteria	Firmicutes	Bacilli	Lactobacillales				0.073	No
	Bacteria	Firmicutes	Bacilli	Lactobacillales	Streptococcaceae			0.056	No
	Bacteria	Firmicutes	Bacilli	Bacillales	Bacillaceae	Bacillus		0.043	No
	Bacteria	Firmicutes	Bacilli	Lactobacillales	Streptococcaceae	Streptococcus	massiliensis	0.042	No
Y13	Bacteria	Firmicutes	Bacilli	Lactobacillales	Streptococcaceae	Streptococcus		48.022	Yes	ND
	Bacteria	Firmicutes	Bacilli	Lactobacillales	Streptococcaceae	Streptococcus	salivarius	34.722	Yes
	Bacteria	Firmicutes	Bacilli					6.894	No
	Bacteria	Firmicutes	Bacilli	Lactobacillales	Lactobacillaceae	Lactobacillus		2.808	Yes
	Bacteria	Firmicutes	Bacilli	Lactobacillales	Lactobacillaceae	Lactobacillus	acidophilus	1.6	Yes
	Bacteria	Actinobacteria	Actinobacteria	Bifidobacteriales	Bifidobacteriaceae	Bifidobacterium	animalis	0.259	Yes
	Bacteria	Actinobacteria	Actinobacteria	Bifidobacteriales	Bifidobacteriaceae	Bifidobacterium		0.251	Yes
	Bacteria	Firmicutes	Bacilli	Lactobacillales	Lactobacillaceae	Lactobacillus	delbrueckii	0.249	Yes
	Bacteria	Firmicutes	Bacilli	Lactobacillales	Lactobacillaceae	Lactobacillus	crispatus	0.126	No
	Bacteria	Firmicutes	Bacilli	Lactobacillales	Lactobacillaceae	Lactobacillus	jensenii	0.072	No
Y14	Bacteria	Firmicutes	Bacilli	Lactobacillales	Streptococcaceae	Streptococcus		49.013	Yes	ND
	Bacteria	Firmicutes	Bacilli	Lactobacillales	Streptococcaceae	Streptococcus	salivarius	35.912	Yes
	Bacteria	Firmicutes	Bacilli					5.749	No
	Bacteria	Firmicutes	Bacilli	Lactobacillales	Lactobacillaceae	Lactobacillus		3.016	Yes
	Bacteria	Firmicutes	Bacilli	Lactobacillales	Lactobacillaceae	Lactobacillus	helveticus	1.04	No
	Bacteria	Firmicutes	Bacilli	Lactobacillales	Lactobacillaceae	Lactobacillus	delbrueckii	0.406	Yes
	Bacteria	Firmicutes	Bacilli	Lactobacillales	Streptococcaceae			0.065	No
	Bacteria	Actinobacteria	Actinobacteria	Bifidobacteriales	Bifidobacteriaceae	Bifidobacterium		0.064	No
	Bacteria	Firmicutes	Bacilli	Bacillales	Bacillaceae	Bacillus		0.06	No
	Bacteria	Firmicutes	Bacilli	Lactobacillales				0.047	No
Y15	Bacteria	Firmicutes	Bacilli	Lactobacillales	Streptococcaceae	Streptococcus		49.619	Yes	No
	Bacteria	Firmicutes	Bacilli	Lactobacillales	Streptococcaceae	Streptococcus	salivarius	40.468	Yes	No
	Bacteria	Firmicutes	Bacilli					5.767	No	No
	Bacteria	Firmicutes	Bacilli	Lactobacillales	Lactobacillaceae	Lactobacillus		0.196	Yes	No
	Bacteria	Firmicutes	Bacilli	Lactobacillales	Lactobacillaceae	Lactobacillus	delbrueckii	0.162	Yes	No
	Bacteria	Firmicutes	Bacilli	Lactobacillales	Streptococcaceae			0.053	No	No
	Bacteria	Firmicutes	Bacilli	Lactobacillales	Streptococcaceae	Streptococcus	massiliensis	0.047	No	No
	Bacteria	Firmicutes	Bacilli	Bacillales	Bacillaceae	Bacillus		0.04	No	No
	Bacteria	Actinobacteria	Actinobacteria	Bifidobacteriales	Bifidobacteriaceae	Bifidobacterium		0.033	No	No
	Bacteria	Firmicutes	Bacilli	Lactobacillales				0.024	No	No
Y16	Bacteria	Firmicutes	Bacilli	Lactobacillales	Streptococcaceae	Streptococcus		47.954	Yes	ND
	Bacteria	Firmicutes	Bacilli	Lactobacillales	Streptococcaceae	Streptococcus	salivarius	38.212	Yes
	Bacteria	Firmicutes	Bacilli					6.228	No
	Bacteria	Firmicutes	Bacilli	Lactobacillales	Lactobacillaceae	Lactobacillus		2.092	Yes
	Bacteria	Firmicutes	Bacilli	Lactobacillales	Lactobacillaceae	Lactobacillus	acidophilus	0.321	Yes
	Bacteria	Firmicutes	Bacilli	Lactobacillales	Lactobacillaceae	Lactobacillus	delbrueckii	0.282	Yes
	Bacteria	Actinobacteria	Actinobacteria	Bifidobacteriales	Bifidobacteriaceae	Bifidobacterium	animalis	0.143	Yes
	Bacteria	Actinobacteria	Actinobacteria	Bifidobacteriales	Bifidobacteriaceae	Bifidobacterium		0.135	Yes
	Bacteria	Firmicutes	Bacilli	Lactobacillales				0.043	No
	Bacteria	Firmicutes	Bacilli	Bacillales	Bacillaceae	Bacillus		0.047	No
Y17	Bacteria	Firmicutes	Bacilli	Lactobacillales	Streptococcaceae	Streptococcus		44.74	Yes	ND
	Bacteria	Firmicutes	Bacilli	Lactobacillales	Streptococcaceae	Streptococcus	salivarius	32.33	Yes
	Bacteria	Firmicutes	Bacilli	Lactobacillales	Lactobacillaceae	Lactobacillus	delbrueckii	9.495	Yes
	Bacteria	Firmicutes	Bacilli					4.839	No
	Bacteria	Firmicutes	Bacilli	Lactobacillales	Lactobacillaceae	Lactobacillus		3.934	Yes
	Bacteria	Firmicutes	Bacilli	Lactobacillales				0.083	No
	Bacteria	Firmicutes	Bacilli	Lactobacillales	Streptococcaceae			0.061	No
	Bacteria	Firmicutes	Bacilli	Lactobacillales	Streptococcaceae	Streptococcus	danieliae	0.056	No
	Bacteria	Firmicutes	Bacilli	Lactobacillales	Enterococcaceae	Enterococcus		0.042	No
	Bacteria	Firmicutes	Bacilli	Bacillales	Bacillaceae	Bacillus		0.034	No
Y18	Bacteria	Firmicutes	Bacilli	Lactobacillales	Streptococcaceae	Streptococcus		43.31	Yes	Yes
	Bacteria	Firmicutes	Bacilli	Lactobacillales	Streptococcaceae	Streptococcus	salivarius	32.569	Yes	Yes
	Bacteria	Firmicutes	Bacilli	Lactobacillales	Lactobacillaceae	Lactobacillus		6.377	Yes	Yes
	Bacteria	Firmicutes	Bacilli					4.925	No	No
	Bacteria	Firmicutes	Bacilli	Lactobacillales	Lactobacillaceae	Lactobacillus	acidophilus	3.426	Yes	Yes
	Bacteria	Actinobacteria	Actinobacteria	Bifidobacteriales	Bifidobacteriaceae	Bifidobacterium	animalis	2.08	Yes	No
	Bacteria	Actinobacteria	Actinobacteria	Bifidobacteriales	Bifidobacteriaceae	Bifidobacterium		1.612	Yes	No
	Bacteria	Firmicutes	Bacilli	Lactobacillales	Lactobacillaceae	Lactobacillus	delbrueckii	0.46	Yes	No
	Bacteria	Firmicutes	Bacilli	Lactobacillales	Lactobacillaceae	Lactobacillus	crispatus	0.356	No	No
	Bacteria	Firmicutes	Bacilli	Lactobacillales	Lactobacillaceae	Lactobacillus	jensenii	0.185	No	No
Y19	Bacteria	Firmicutes	Bacilli	Lactobacillales	Streptococcaceae	Streptococcus		50.677	Yes	ND
	Bacteria	Firmicutes	Bacilli	Lactobacillales	Streptococcaceae	Streptococcus	salivarius	39.929	Yes
	Bacteria	Firmicutes	Bacilli					5.337	No
	Bacteria	Firmicutes	Bacilli	Lactobacillales	Lactobacillaceae	Lactobacillus		0.072	Yes
	Bacteria	Firmicutes	Bacilli	Lactobacillales	Streptococcaceae			0.065	No
	Bacteria	Firmicutes	Bacilli	Bacillales	Bacillaceae	Bacillus		0.031	No
	Bacteria	Firmicutes	Bacilli	Lactobacillales	Streptococcaceae	Streptococcus	massiliensis	0.024	No
	Bacteria	Proteobacteria	Gammaproteobacteria	Pseudomonadales	Pseudomonadaceae	Pseudomonas		0.022	No
	Bacteria	Firmicutes	Bacilli	Lactobacillales				0.021	No
	Bacteria	Firmicutes	Bacilli	Lactobacillales	Enterococcaceae	Enterococcus		0.017	No
Y20	Bacteria	Firmicutes	Bacilli	Lactobacillales	Streptococcaceae	Streptococcus		49.183	Yes	Yes
	Bacteria	Firmicutes	Bacilli	Lactobacillales	Streptococcaceae	Streptococcus	salivarius	37.897	Yes	Yes
	Bacteria	Firmicutes	Bacilli					6.36	No	No
	Bacteria	Firmicutes	Bacilli	Lactobacillales	Lactobacillaceae	Lactobacillus		1.191	Yes	Yes
	Bacteria	Firmicutes	Bacilli	Lactobacillales	Lactobacillaceae	Lactobacillus	acidophilus	0.517	Yes	No
	Bacteria	Firmicutes	Bacilli	Lactobacillales	Lactobacillaceae	Lactobacillus	delbrueckii	0.459	Yes	No
	Bacteria	Actinobacteria	Actinobacteria	Bifidobacteriales	Bifidobacteriaceae	Bifidobacterium	animalis	0.106	Yes	No
	Bacteria	Actinobacteria	Actinobacteria	Bifidobacteriales	Bifidobacteriaceae	Bifidobacterium		0.098	Yes	No
	Bacteria	Firmicutes	Bacilli	Lactobacillales	Lactobacillaceae	Lactobacillus	crispatus	0.041	No	No
	Bacteria	Firmicutes	Bacilli	Lactobacillales	Streptococcaceae			0.037	No	No
Y21	Bacteria	Firmicutes	Bacilli	Lactobacillales	Streptococcaceae	Streptococcus		45.001	Yes	No
	Bacteria	Firmicutes	Bacilli	Lactobacillales	Streptococcaceae	Streptococcus	salivarius	24.307	Yes	No
	Bacteria	Firmicutes	Bacilli	Lactobacillales	Lactobacillaceae	Lactobacillus	delbrueckii	16.083	Yes	No
	Bacteria	Firmicutes	Bacilli					4.665	No	No
	Bacteria	Firmicutes	Bacilli	Lactobacillales	Lactobacillaceae	Lactobacillus		4.142	Yes	Yes
	Bacteria	Firmicutes	Bacilli	Lactobacillales	Streptococcaceae			0.102	No	No
	Bacteria	Firmicutes	Bacilli	Lactobacillales				0.071	No	No
	Bacteria	Firmicutes	Bacilli	Lactobacillales	Streptococcaceae	Streptococcus	danieliae	0.045	No	No
	Bacteria	Firmicutes	Bacilli	Bacillales	Bacillaceae	Bacillus		0.038	No	Yes
	Bacteria	Firmicutes	Bacilli	Lactobacillales	Lactobacillaceae	Lactobacillus	helveticus	0.037	No	No
Y22	Bacteria	Firmicutes	Bacilli	Lactobacillales	Streptococcaceae	Streptococcus		53.454	Yes	ND
	Bacteria	Firmicutes	Bacilli	Lactobacillales	Streptococcaceae	Streptococcus	salivarius	36.682	Yes
	Bacteria	Firmicutes	Bacilli					3.924	No
	Bacteria	Firmicutes	Bacilli	Lactobacillales	Lactobacillaceae	Lactobacillus		0.096	Yes
	Bacteria	Firmicutes	Bacilli	Lactobacillales	Streptococcaceae			0.054	No
	Bacteria	Firmicutes	Bacilli	Lactobacillales	Streptococcaceae	Streptococcus	porcorum	0.029	No
	Bacteria	Firmicutes	Bacilli	Lactobacillales	Streptococcaceae	Streptococcus	massiliensis	0.029	No
	Bacteria	Firmicutes	Bacilli	Bacillales	Bacillaceae	Bacillus		0.029	No
	Bacteria	Firmicutes	Bacilli	Lactobacillales				0.021	No
	Bacteria	Firmicutes	Bacilli	Lactobacillales	Enterococcaceae	Enterococcus		0.017	No
Y23	Bacteria	Firmicutes	Bacilli	Lactobacillales	Streptococcaceae	Streptococcus		30.859	Yes	ND
	Bacteria	Firmicutes	Bacilli	Lactobacillales	Lactobacillaceae	Lactobacillus	delbrueckii	32.072	Yes
	Bacteria	Firmicutes	Bacilli	Lactobacillales	Streptococcaceae	Streptococcus	salivarius	19.641	Yes
	Bacteria	Firmicutes	Bacilli	Lactobacillales	Lactobacillaceae	Lactobacillus		8.406	Yes
	Bacteria	Firmicutes	Bacilli					3.726	No
	Bacteria	Firmicutes	Bacilli	Lactobacillales				0.163	No
	Bacteria	Firmicutes	Bacilli	Lactobacillales	Lactobacillaceae	Lactobacillus	helveticus	0.093	No
	Bacteria	Firmicutes	Bacilli	Lactobacillales	Streptococcaceae	Streptococcus	danieliae	0.076	No
	Bacteria	Firmicutes	Bacilli	Lactobacillales	Lactobacillaceae	Pediococcus		0.07	No
	Bacteria	Firmicutes	Bacilli	Lactobacillales	Streptococcaceae			0.045	No
Y24	Bacteria	Firmicutes	Bacilli	Lactobacillales	Streptococcaceae	Streptococcus		43.354	No	ND
	Bacteria	Firmicutes	Bacilli	Lactobacillales	Streptococcaceae	Streptococcus	salivarius	34.402	No
	Bacteria	Firmicutes	Bacilli					4.793	No
	Bacteria	Actinobacteria	Actinobacteria	Bifidobacteriales	Bifidobacteriaceae	Bifidobacterium	animalis	3.641	No
	Bacteria	Firmicutes	Bacilli	Lactobacillales	Lactobacillaceae	Lactobacillus		3.529	No
	Bacteria	Actinobacteria	Actinobacteria	Bifidobacteriales	Bifidobacteriaceae	Bifidobacterium		2.203	No
	Bacteria	Firmicutes	Bacilli	Lactobacillales	Lactobacillaceae	Lactobacillus	acidophilus	1.511	No
	Bacteria	Firmicutes	Bacilli	Lactobacillales	Lactobacillaceae	Lactobacillus	delbrueckii	0.89	No
	Bacteria	Firmicutes	Bacilli	Lactobacillales	Lactobacillaceae	Lactobacillus	rhamnosus	0.325	No
	Bacteria	Firmicutes	Bacilli	Lactobacillales	Lactobacillaceae	Lactobacillus	crispatus	0.072	No
Y25	Bacteria	Firmicutes	Bacilli	Lactobacillales	Lactobacillaceae	Lactobacillus		92.518	Yes	ND
	Bacteria	Firmicutes	Bacilli	Lactobacillales	Lactobacillaceae	Lactobacillus	paracasei	1.83	No
	Bacteria	Firmicutes	Bacilli	Lactobacillales	Lactobacillaceae	Lactobacillus	malefermentans	0.886	No
	Bacteria	Firmicutes	Bacilli	Lactobacillales	Streptococcaceae	Streptococcus		0.143	No
	Bacteria	Firmicutes	Bacilli	Lactobacillales	Lactobacillaceae	Lactobacillus	rhamnosus	0.08	No
	Bacteria	Firmicutes	Bacilli	Lactobacillales	Lactobacillaceae	Pediococcus		0.046	No
	Bacteria	Firmicutes	Bacilli	Lactobacillales	Streptococcaceae	Lactococcus		0.034	No
	Bacteria	Firmicutes	Bacilli	Lactobacillales	Lactobacillaceae	Lactobacillus	brantae	0.027	No
	Bacteria	Firmicutes	Bacilli	Lactobacillales	Streptococcaceae	Streptococcus	salivarius	0.023	No
	Bacteria	Firmicutes	Bacilli	Lactobacillales	Enterococcaceae	Tetragenococcus	osmophilus	0.021	No

## Sheet: Supplementary Data 3
Supplementary Data 3 List of isolated and characterized microorganisms in this study
Product code	Microorganism isolated in this study	Labeling in the product	Microbial code
P01	L. acidophilus	Yes	P01.1.1 - 6
	L. plantarum	No	P01.2
P02	L. plantarum	Yes	P02.1
	L. paracasei	Yes	P02.2
P03	L. plantarum	Yes	P03.1
P04	L. acidophilus	Yes	P04.1
	L. paracasei	Yes	P04.2
	L. salivarius	Yes	P04.3
	B. animalis subsp lactis	Yes	P04.4.1 - 6
P05	L. rhamnosus	Yes	P05.1.1 - 9
	L. salivarius	Yes	P05.2
	L. gasseri	Yes	P05.3
	L. paracasei	Yes	P05.4
	L. plantarum	Yes	P05.5
	L. fermentum	Yes	P05.6
	L. reuteri	Yes	P05.7
	B. animalis subsp lactis	Yes	P05.8.1 - 6
P06	L. plantarum	Yes	P06.1
	L. paracasei	Yes	P06.2
P07	L. acidophilus	Yes	P07.1
	L. rhamnosus	No	P07.2
	L. plantarum	No	P07.3
	L. paracasei	No	P07.4
P08	E. faecium	No	P08.1
	L. paracasei	No	P08.2
	L. plantarum	No	P08.3
P09	B. longum	Yes	P09.1
P10	Saccharomyces cerevisiae var boulardii	Yes	P10.1
P11	B. longum	Yes	P11.1
	Saccharomyces cerevisiae	No	P11.2
P12	Saccharomyces cerevisiae	No	P12.1
	B. longum	No	P12.2
P13	L. reuteri	Yes	P13.1
Y01	L. rhamnosus	No	Y01.1
	L. paracasei	No	Y01.2
	L. plantarum	No	Y01.3
Y02	L. paracasei	No	Y02.1
	L. rhamnosus	No	Y02.2
Y03	L. acidophilus	Yes	Y03.1
	L. rhamnosus	No	Y03.2
	L. plantarum	No	Y03.3
Y04	L. bulgaricus	Yes	Y04.1
	S. thermophilus	Yes	Y04.2
Y15	E. gallinarum	No	Y15.1
Y18	S. thermophilus	Yes	Y18.1
	L. acidophilus	Yes	Y18.2
	Bacillus cereus	No	Y18.3
	Paenibacillus timonensis	No	Y18.4
Y20	S. thermophilus	Yes	Y20.1
	L. reuteri	No	Y20.2
Y21	L. reuteri	No	Y21.1
	Bacillus licheniformis	No	Y21.2

## Sheet: Supplementary Data 4
Supplementary Data 4 Benefit of dietary supplements and dairy products claimed by manufacturers
Code	Benefit claim by manufacturer
P01	Supports immune system function and helps reduce the severity and duration of colds - Support immune system health - May reduce the severity and duratin of cold symptoms - Maintain general wellbeing
P02	Helps reduce severity and duration of colds and supports immune system health to fight illness - Reduce and relieve the severity of common cold symptoms including runny nose nasal congestion and sore throat - Shorten the duration of colds and support a healthy recovery - Maintain a healthy immune system to fight illness - Help stimulate a healthy immune system response
P03	Helps relieve and manage sympthoms of medically diagnosed irritable bowel syndrom (IBS) - Help relieve symptoms - and reduce the ongoing occurrence of symtoms - of medically diagnosed Irritable Bowel Syndrome (IBS) - Relieve abdominal pain and discomfort and reduce abdominal bloating - Support bowel regularity, to relieve constipation and diarrhoea - Maintain a healthy gastrointestinal system - H…
P04	Gut microflora and bowel health support, scientifically researched Contains scientifically researched probiotic strains to support: bowel health, healthy bowel habits and immunity. May help support gastrointestinal tract health during and after antibiotic use
P05	- Supporting a helathy immune system - Assisting in maintaining healthy vaginal flora - Supporting digestive health - Reducing the risk of baby developing eczema - Assisting in maintaining healthy digestive flora following the use of antibiotics
P06	- Restore the balance of bacteria to help relieve your overall wellbeing - Bowel regularity and healthy gut flora - Relieve gas, constipation, diarrhoea and indigestion - Digestive upsets and bloating
P07	NA
P08	NA
P09	- Dietary supplement product for gastrointestinal health - No effect on prevention and treatment diseases
P10	- Treatment of acute diarrhoea and infectious diarrhoea. - Treatment and prevention of digestive complications of antibiotic therapy: diarrhoea, colitis, candidiasis. - Prevention of diarrhoea during continuous enteral feeding in adults. - Treatment of recurrent Clostidium difficile disease.
P11	No effect on prevention and treatment diseases
P12	No effect on prevention and treatment diseases
P13	No effect on prevention and treatment diseases
Y01	NA
Y02	NA
Y03	NA
Y04	NA
Y05	NA
Y06	NA
Y07	NA
Y08	NA
Y09	NA
Y10	NA
Y11	NA
Y12	NA
Y13	NA
Y14	NA
Y15	NA
Y16	NA
Y17	NA
Y18	NA
Y19	NA
Y20	NA
Y21	NA
Y22	NA
Y23	NA
Y24	NA
Y25	NA
